# Supplementary material for: Downregulation of HSP60 disrupts mitochondrial proteostasis to promote tumorigenesis and progression in clear cell renal cell carcinoma
Source: Oncotarget. 2016 May 26;7(25):38822–34. doi: 10.18632/oncotarget.9615 (PMC5122432; doi:10.18632/oncotarget.9615)
Supplement: Supplementary file 2 [file oncotarget-07-38822-s002.xlsx]

## Sheet: Sheet1
Supplementary Table S2. The list of down-regulated proteins in HSP60-KN-293T cells compared to the control cells
Accession	Description	Score	Sequence	Unique Peptides	Fold Change	MW (kDa)
Number			Coverage (%)		(HSP60-KN/control)
Q15120	[Pyruvate dehydrogenase (acetyl-transferring)] kinase isozyme 3, mitochondrial	19.4	13.1	6	0.7	46.9
B7Z6B8	2,4-dienoyl-CoA reductase, mitochondrial	53.2	35.6	10	0.7	35
P82921	28S ribosomal protein S21, mitochondrial	16.2	37.9	3	0.7	10.7
G5E9W7	28S ribosomal protein S22, mitochondrial	96.5	45.8	12	0.7	36.8
Q9Y3D9	28S ribosomal protein S23, mitochondrial	58.4	42.6	10	0.7	21.8
Q9Y2Q9	28S ribosomal protein S28, mitochondrial	33.6	36.4	5	0.7	20.8
P51398	28S ribosomal protein S29, mitochondrial	75.4	34.2	11	0.7	45.5
P82673	28S ribosomal protein S35, mitochondrial	48	30	9	0.7	36.8
P82909	28S ribosomal protein S36, mitochondrial	22.1	36.9	3	0.7	11.5
Q9Y2R9	28S ribosomal protein S7, mitochondrial	45.8	29.8	7	0.7	28.1
P12694	2-oxoisovalerate dehydrogenase subunit alpha, mitochondrial	7.7	4.5	2	0.7	50.4
P49406	39S ribosomal protein L19, mitochondrial	21.3	16.1	5	0.7	33.5
Q7Z2W9	39S ribosomal protein L21, mitochondrial	36.5	35.1	6	0.7	22.8
Q9NWU5	39S ribosomal protein L22, mitochondrial	31.9	26.7	6	0.7	23.6
O75394	39S ribosomal protein L33, mitochondrial	22.8	50.8	3	0.7	7.6
Q9BQ48	39S ribosomal protein L34, mitochondrial	10.4	10.9	1	0.7	10.2
Q9NYK5	39S ribosomal protein L39, mitochondrial	45.8	28.7	9	0.7	38.7
Q9H9J2	39S ribosomal protein L44, mitochondrial	37.4	20.8	6	0.7	37.5
Q9H2W6	39S ribosomal protein L46, mitochondrial	24.5	25.8	4	0.7	31.7
Q13405	39S ribosomal protein L49, mitochondrial	53.8	43.4	7	0.7	19.2
P42765	3-ketoacyl-CoA thiolase, mitochondrial	47.3	28	10	0.7	41.9
C9J2G3	3-oxoacyl-[acyl-carrier-protein] synthase, mitochondrial (Fragment)	7	6.8	1	0.6	23.6
P10809	60 kDa heat shock protein, mitochondrial	1849.6	77.5	42	0.6	61
C9JYQ9	60S ribosomal protein L22-like 1	74.6	45.5	4	0.4	14.5
Q03393	6-pyruvoyl tetrahydrobiopterin synthase	18.3	24.8	3	0.6	16.4
P07108	Acyl-CoA-binding protein	28.2	64.4	5	0.7	10
Q86TX2	Acyl-coenzyme A thioesterase 1	40.5	21.4	9	0.7	46.2
Q5T1C6	Acyl-coenzyme A thioesterase THEM4	18.2	18.8	4	0.7	27.1
P27144	Adenylate kinase 4, mitochondrial	96.6	29.6	6	0.6	25.3
P05091	Aldehyde dehydrogenase, mitochondrial	111.8	36.2	13	0.6	56.3
P02765	Alpha-2-HS-glycoprotein	15.6	7.1	4	0.6	39.3
P01023	Alpha-2-macroglobulin	52.3	2.8	5	0.4	163.2
Q9UDR5	Alpha-aminoadipic semialdehyde synthase, mitochondrial	56.6	14.5	13	0.6	102.1
P06280	Alpha-galactosidase A	172.3	42.2	15	0.7	48.7
Q4VCS5	Angiomotin	968.1	57.1	56	0.5	118
A6NN80	Annexin	587.2	72.3	1	0.7	75.2
P09525	Annexin A4	131.2	57.1	18	0.7	35.9
P02656	Apolipoprotein C-III	7.7	16.2	1	0.6	10.8
C9JX71	Apolipoprotein D (Fragment)	5.3	4	1	0.3	16.9
P00505	Aspartate aminotransferase, mitochondrial	104.6	33.5	14	0.7	47.5
P30049	ATP synthase subunit delta, mitochondrial	59.1	37.5	3	0.7	17.5
P56381	ATP synthase subunit epsilon, mitochondrial	23.7	45.1	3	0.7	5.8
O43681	ATPase ASNA1	114.5	43.1	11	0.7	38.8
Q9NWT8	Aurora kinase A-interacting protein	8.5	5	1	0.7	22.3
H0YLF3	Beta-2-microglobulin form pI 5.3 (Fragment)	9.8	28.2	2	0.7	8.5
Q16143	Beta-synuclein	105.7	31.3	1	0.7	14.3
Q53S33	BolA-like protein 3	39.3	49.5	7	0.7	12.1
B3KSI3	Branched-chain-amino-acid aminotransferase	53.8	29.3	9	0.6	39.9
B4DDF4	Calponin-2	91.6	41.3	9	0.7	32.6
P00918	Carbonic anhydrase 2	336.3	68.5	16	0.5	29.2
F8VV56	CD63 antigen	8.7	9.7	2	0.5	16
A6NNI4	CD9 antigen	6.3	6.3	1	0.7	17.8
P29373	Cellular retinoic acid-binding protein 2	325.8	72.5	10	0.4	15.7
O75503	Ceroid-lipofuscinosis neuronal protein 5	17.1	11.7	4	0.7	41.5
P12259	Coagulation factor V	7.5	0.9	2	0.7	251.5
J3KN55	Cob(I)yrinic acid a,c-diamide adenosyltransferase, mitochondrial	22.6	17	3	0.7	17.7
O75131	Copine-3	318.6	54.9	24	0.7	60.1
Q07002	Cyclin-dependent kinase 18	38.5	12.3	3	0.7	54.1
H0YFA4	Cysteine-rich protein 2 (Fragment)	23.7	18.2	2	0.5	20.7
Q13011	Delta(3,5)-Delta(2,4)-dienoyl-CoA isomerase, mitochondrial	127.5	49.1	13	0.7	35.8
P09622	Dihydrolipoyl dehydrogenase, mitochondrial	162.7	41.3	16	0.7	54.1
O14531	Dihydropyrimidinase-related protein 4	29.6	14.2	7	0.7	61.8
Q9H5Q4	Dimethyladenosine transferase 2, mitochondrial	17.3	10.9	5	0.7	45.3
Q99956	Dual specificity protein phosphatase 9	56.5	32.8	7	0.7	41.8
V9GY92	Dual-specificity protein phosphatase 12	8.3	16.8	1	0.7	14.7
Q14258	E3 ubiquitin/ISG15 ligase TRIM25	92.2	36.5	18	0.7	70.9
Q9UNE7	E3 ubiquitin-protein ligase CHIP	263.9	77.9	25	0.7	34.8
O15344	E3 ubiquitin-protein ligase Midline-1	126.3	31.9	18	0.6	75.2
Q8N3D4	EH domain-binding protein 1-like protein 1	20.4	5.7	6	0.6	161.8
Q9NZN3	EH domain-containing protein 3	68.1	19.6	2	0.7	60.8
P13804	Electron transfer flavoprotein subunit alpha, mitochondrial	166.6	66.4	16	0.7	35.1
Q05639	Elongation factor 1-alpha 2	3009	65.4	11	0.5	50.4
Q96RP9	Elongation factor G, mitochondrial	80.3	25	17	0.7	83.4
P23769	Endothelial transcription factor GATA-2	13.5	10.6	4	0.7	50.5
P42126	Enoyl-CoA delta isomerase 1, mitochondrial	24.4	24.8	6	0.7	32.8
J3KMY5	Epididymal secretory protein E1	88.5	50	7	0.7	16.2
Q99447	Ethanolamine-phosphate cytidylyltransferase	53.6	32.7	12	0.7	43.8
Q7L8L6	FAST kinase domain-containing protein 5	27.5	7.9	5	0.6	86.5
P49327	Fatty acid synthase	1447.1	56.8	106	0.7	273.3
P30043	Flavin reductase (NADPH)	67.4	58.7	7	0.7	22.1
Q13642	Four and a half LIM domains protein 1	218.1	50.2	1	0.7	36.2
P24385	G1/S-specific cyclin-D1	7.6	10.9	3	0.5	33.7
P09382	Galectin-1	27.7	33.3	4	0.6	14.7
O75223	Gamma-glutamylcyclotransferase	154.2	62.8	10	0.7	21
P13284	Gamma-interferon-inducible lysosomal thiol reductase	6.6	4.4	1	0.6	27.9
O76070	Gamma-synuclein	27	38.6	3	0.7	13.3
Q92696	Geranylgeranyl transferase type-2 subunit alpha	82.2	23.5	12	0.7	65
P00367	Glutamate dehydrogenase 1, mitochondrial	330.8	50.2	28	0.7	61.4
O94808	Glutamine--fructose-6-phosphate aminotransferase [isomerizing] 2	68.9	17.5	6	0.7	76.9
Q92947	Glutaryl-CoA dehydrogenase, mitochondrial	23.6	18	6	0.7	48.1
P23434	Glycine cleavage system H protein, mitochondrial	30.2	17.3	2	0.7	18.9
Q5VZR0	Golgi-associated plant pathogenesis-related protein 1	7.5	16.4	2	0.7	14.2
J3QRL5	Growth factor receptor-bound protein 2	72.3	30.1	1	0.7	17.6
O75616	GTPase Era, mitochondrial	20	15.1	6	0.7	48.3
A4D1E9	GTP-binding protein 10	16.2	14	5	0.7	42.9
B1ANH0	Guanylate kinase (Fragment)	46.5	42.4	8	0.7	23.7
M0R247	Heterogeneous nuclear ribonucleoprotein U-like protein 1	9.5	18.1	1	0.7	12.1
Q15651	High mobility group nucleosome-binding domain-containing protein 3	13	26.3	3	0.7	10.7
Q8WTS6	Histone-lysine N-methyltransferase SETD7	63.4	26.8	8	0.6	40.7
P05534	HLA class I histocompatibility antigen, A-24 alpha chain	42	24.4	1	0.7	40.7
Q31612	HLA class I histocompatibility antigen, B-73 alpha chain	35.5	12.7	1	0.7	40.4
P20719	Homeobox protein Hox-A5	6.8	7.4	2	0.7	29.3
Q16836	Hydroxyacyl-coenzyme A dehydrogenase, mitochondrial	78.1	34.1	14	0.6	34.3
Q01581	Hydroxymethylglutaryl-CoA synthase, cytoplasmic	197.9	46.7	19	0.7	57.3
Q9H2U2	Inorganic pyrophosphatase 2, mitochondrial	238.6	69.5	20	0.7	37.9
O14654	Insulin receptor substrate 4	228	29.8	31	0.7	133.7
Q9NWZ3	Interleukin-1 receptor-associated kinase 4	26.9	11.3	5	0.7	51.5
Q9UKU7	Isobutyryl-CoA dehydrogenase, mitochondrial	9.6	10.8	4	0.7	45
P50213	Isocitrate dehydrogenase [NAD] subunit alpha, mitochondrial	133.7	42.9	14	0.7	39.6
O43837	Isocitrate dehydrogenase [NAD] subunit beta, mitochondrial	54.7	29.1	11	0.7	42.2
H7C1W2	Isocitrate dehydrogenase [NAD] subunit gamma, mitochondrial (Fragment)	37.3	15.6	3	0.7	22.4
P48735	Isocitrate dehydrogenase [NADP], mitochondrial	148.6	44.5	20	0.7	50.9
Q13642-1	Isoform 1 of Four and a half LIM domains protein 1	304.2	72.1	5	0.6	31.9
P49407-2	Isoform 1B of Beta-arrestin-1	30.1	16.6	4	0.7	46.3
O43741-2	Isoform 2 of 5'-AMP-activated protein kinase subunit beta-2	9.9	11.6	1	0.7	21.5
Q8IY63-2	Isoform 2 of Angiomotin-like protein 1	101.6	24.7	15	0.6	101.1
P53396-2	Isoform 2 of ATP-citrate synthase	1238	62.6	1	0.7	119.7
Q9UQB8-2	Isoform 2 of Brain-specific angiogenesis inhibitor 1-associated protein 2	167	52.6	26	0.6	59
Q5VWQ8-2	Isoform 2 of Disabled homolog 2-interacting protein	29.4	5.5	2	0.7	117.6
Q14315-2	Isoform 2 of Filamin-C	366	20.5	33	0.7	287.1
Q06210-2	Isoform 2 of Glutamine--fructose-6-phosphate aminotransferase [isomerizing] 1	207.3	48	21	0.5	76.7
O43390-2	Isoform 2 of Heterogeneous nuclear ribonucleoprotein R	590	45.1	1	0.7	71.2
Q9Y287-2	Isoform 2 of Integral membrane protein 2B	6.4	6.3	1	0.7	18.3
Q5VUJ6-2	Isoform 2 of Leucine-rich repeat and calponin homology domain-containing protein 2	52.1	17	11	0.7	82.8
P38571-2	Isoform 2 of Lysosomal acid lipase/cholesteryl ester hydrolase	24	9	3	0.6	39.1
Q15759-3	Isoform 2 of Mitogen-activated protein kinase 11	5.7	8.5	1	0.7	23.6
O94880-2	Isoform 2 of PHD finger protein 14	76.3	27.5	1	0.7	75.5
Q9NQH7-2	Isoform 2 of Probable Xaa-Pro aminopeptidase 3	96	16.6	5	0.7	48.1
O43665-2	Isoform 2 of Regulator of G-protein signaling 10	19.6	36.5	5	0.7	19.6
P45954-2	Isoform 2 of Short/branched chain specific acyl-CoA dehydrogenase, mitochondrial	61.5	44.6	10	0.7	36
Q96RF0-2	Isoform 2 of Sorting nexin-18	17.6	7.1	6	0.7	69
Q9UEW8-2	Isoform 2 of STE20/SPS1-related proline-alanine-rich protein kinase	63.7	24.5	9	0.7	57.9
Q6STE5-2	Isoform 2 of SWI/SNF-related matrix-associated actin-dependent regulator of chromatin subfamily D member 3	20.6	11.9	2	0.7	53.7
P20290-2	Isoform 2 of Transcription factor BTF3	259.7	58.6	1	0.7	17.7
Q9NUB1-3	Isoform 3 of Acetyl-coenzyme A synthetase 2-like, mitochondrial	6.1	2.5	1	0.5	62.7
P14209-3	Isoform 3 of CD99 antigen	5.4	14.2	2	0.7	17.1
Q5T0N5-3	Isoform 3 of Formin-binding protein 1-like	72.4	34.2	16	0.7	63.5
Q5JU85-3	Isoform 3 of IQ motif and SEC7 domain-containing protein 2	6.7	3.1	1	0.7	105
Q6YP21-3	Isoform 3 of Kynurenine--oxoglutarate transaminase 3	120	28.6	11	0.7	47.7
P48449-3	Isoform 3 of Lanosterol synthase	37.4	12.9	9	0.7	82.1
Q15149-3	Isoform 3 of Plectin	1242.9	46.2	2	0.7	517.7
O00330-3	Isoform 3 of Pyruvate dehydrogenase protein X component, mitochondrial	31.4	12.8	7	0.7	51.4
P16591-3	Isoform 3 of Tyrosine-protein kinase Fer	43.5	23	1	0.2	51.6
P17706-3	Isoform 3 of Tyrosine-protein phosphatase non-receptor type 2	19.7	6.8	4	0.7	41
Q96CB9-4	Isoform 4 of 5-methylcytosine rRNA methyltransferase NSUN4	17.4	19.4	6	0.7	37.3
O14576-4	Isoform 4 of Cytoplasmic dynein 1 intermediate chain 1	8.5	9.1	1	0.7	67.8
Q06787-5	Isoform 4 of Fragile X mental retardation protein 1	269.3	40.7	2	0.7	68.4
P22570-4	Isoform 4 of NADPH:adrenodoxin oxidoreductase, mitochondrial	39.1	20.7	9	0.7	48
Q00653-4	Isoform 4 of Nuclear factor NF-kappa-B p100 subunit	61	18.1	13	0.7	96.6
Q4J6C6-4	Isoform 4 of Prolyl endopeptidase-like	127.6	27	16	0.7	73.3
Q05193-5	Isoform 5 of Dynamin-1	140.3	20.6	7	0.7	95.8
Q06787-6	Isoform 5 of Fragile X mental retardation protein 1	272	41	1	0.6	66.4
Q7Z406-6	Isoform 6 of Myosin-14	317.2	22.4	27	0.6	228.5
Q9UHD8-7	Isoform 7 of Septin-9	313.3	46.2	29	0.7	63.5
O95644-8	Isoform A-alpha' of Nuclear factor of activated T-cells, cytoplasmic 1	64.3	18.4	10	0.7	74.2
P49023-2	Isoform Alpha of Paxillin	94.6	41.3	15	0.7	60.9
O00499-9	Isoform BIN1-10-13 of Myc box-dependent-interacting protein 1	81.2	38.4	1	0.4	45.5
Q16539-2	Isoform CSBP1 of Mitogen-activated protein kinase 14	85.5	48.6	1	0.7	41.5
O95822-2	Isoform Cytoplasmic+peroxisomal of Malonyl-CoA decarboxylase, mitochondrial	5.1	2.2	1	0.7	50.9
Q9C035-4	Isoform Delta of Tripartite motif-containing protein 5	5.7	11	3	0.7	37.7
P02788-2	Isoform DeltaLf of Lactotransferrin	5.4	2.6	2	0.7	73.1
Q07812-5	Isoform Epsilon of Apoptosis regulator BAX	63.9	26.8	5	0.6	18.1
O00499-3	Isoform IIC1 of Myc box-dependent-interacting protein 1	82.6	33.2	2	0.4	55.1
P54886-2	Isoform Short of Delta-1-pyrroline-5-carboxylate synthase	247.5	44.5	33	0.7	87
O60488-2	Isoform Short of Long-chain-fatty-acid--CoA ligase 4	127.7	31.9	16	0.7	74.4
F6SBX2	Isoleucine--tRNA ligase, mitochondrial	211.4	32.2	26	0.7	106
P13645	Keratin, type I cytoskeletal 10	35.7	9.3	5	0.5	58.8
P05783	Keratin, type I cytoskeletal 18	103	48.1	19	0.4	48
P35527	Keratin, type I cytoskeletal 9	18.3	10.8	5	0.6	62
P04264	Keratin, type II cytoskeletal 1	24.9	8.7	5	0.4	66
P02538	Keratin, type II cytoskeletal 6A	46.9	5.7	1	0.7	60
P05787	Keratin, type II cytoskeletal 8	340.6	53.8	23	0.3	53.7
B4DEY6	LIM and cysteine-rich domains protein 1	10.2	12.7	3	0.7	28.5
J3KS22	L-xylulose reductase (Fragment)	153.3	68.6	11	0.5	23.8
P42785	Lysosomal Pro-X carboxypeptidase	36.8	12.1	6	0.7	55.8
P55145	Mesencephalic astrocyte-derived neurotrophic factor	121.1	48.4	12	0.5	20.7
Q9HCC0	Methylcrotonoyl-CoA carboxylase beta chain, mitochondrial	126	27.9	15	0.6	61.3
E9PHF7	Methylcrotonoyl-CoA carboxylase subunit alpha, mitochondrial	8.7	4.6	2	0.7	68.3
P22033	Methylmalonyl-CoA mutase, mitochondrial	7.3	5.7	3	0.7	83.1
F8WEW9	Minor histocompatibility antigen HA-2	6.6	15.2	1	0.7	23.6
B4E0K5	Mitogen-activated protein kinase 14	85.4	66.4	2	0.7	32.3
P36021	Monocarboxylate transporter 8	6.8	2.4	1	0.6	59.5
E5RIY4	mTERF domain-containing protein 1, mitochondrial	5.2	20.8	3	0.8	20.1
P35580	Myosin-10	1153.1	54	86	0.6	228.9
O14745	Na(+)/H(+) exchange regulatory cofactor NHE-RF1	134.9	53.1	16	0.7	38.8
Q4G0N4	NAD kinase 2, mitochondrial	43.9	20.6	8	0.8	49.4
P23368	NAD-dependent malic enzyme, mitochondrial	82.5	34.6	14	0.7	65.4
H7BYD0	NADH dehydrogenase [ubiquinone] 1 alpha subcomplex subunit 5 (Fragment)	55.1	31.3	4	0.7	13.1
R4GN43	NADH dehydrogenase [ubiquinone] 1 alpha subcomplex subunit 6	28.7	52.1	5	0.7	8.5
E9PH64	NADH dehydrogenase [ubiquinone] 1 beta subcomplex subunit 9	22.2	36.9	5	0.7	20.4
O43181	NADH dehydrogenase [ubiquinone] iron-sulfur protein 4, mitochondrial	28	31.4	5	0.7	20.1
P48681	Nestin	63.4	11.7	16	0.7	177.3
E7ESP9	Neurofilament medium polypeptide	113.8	13.5	11	0.5	98.3
P52298	Nuclear cap-binding protein subunit 2	40	36.5	7	0.7	18
B1AKN7	Nuclear factor 1	23.8	14.4	3	0.7	51.4
X6R5U1	Nuclear factor 1	16.8	10.7	2	0.6	44.6
P04181	Ornithine aminotransferase, mitochondrial	272.7	47.2	19	0.7	48.5
P50479	PDZ and LIM domain protein 4	35.8	21.2	8	0.7	35.4
P30405	Peptidyl-prolyl cis-trans isomerase F, mitochondrial	131	70.5	12	0.7	22
P41219	Peripherin	265.7	13.6	2	0.7	53.6
P32119	Peroxiredoxin-2	916.3	70.2	11	0.7	21.9
O95571	Persulfide dioxygenase ETHE1, mitochondrial	16.3	20.5	4	0.7	27.9
P48739	Phosphatidylinositol transfer protein beta isoform	265.4	84.1	2	0.5	31.5
P36871	Phosphoglucomutase-1	392	71.5	34	0.7	61.4
O00625	Pirin	58.3	39	10	0.6	32.1
A8MZH8	Pituitary tumor-transforming gene 1 protein-interacting protein	8	23.4	2	0.6	11.6
Q15149	Plectin	1275.2	44.8	1	0.6	531.5
F8VZX2	Poly(rC)-binding protein 2	845.4	84.4	1	0.7	33.8
P02545	Prelamin-A/C	711.2	68.7	49	0.7	74.1
Q96I59	Probable asparagine--tRNA ligase, mitochondrial	8.2	6.3	3	0.7	54.1
H3BTB7	Probable glutamate--tRNA ligase, mitochondrial	45.4	20.6	8	0.7	56.8
P09668	Pro-cathepsin H	12.4	7.8	2	0.4	37.4
Q9UL46	Proteasome activator complex subunit 2	120.3	54	12	0.7	27.4
Q9Y244	Proteasome maturation protein	21.6	38.3	5	0.6	15.8
Q8IVF2	Protein AHNAK2	42.8	8.1	11	0.7	616.2
Q99622	Protein C10	54.5	57.9	5	0.6	13.2
P30101	Protein disulfide-isomerase A3	506.7	58.8	27	0.7	56.7
Q13045	Protein flightless-1 homolog	133.7	18.2	1	0.7	144.7
Q9BPW8	Protein NipSnap homolog 1	44.3	14.1	3	0.7	33.3
P11498	Pyruvate carboxylase, mitochondrial	78.7	12.3	12	0.7	129.6
P61019	Ras-related protein Rab-2A	59	38.7	4	0.7	23.5
Q13464	Rho-associated protein kinase 1	270.5	31.7	41	0.7	158.1
Q9BUL9	Ribonuclease P protein subunit p25	29	21.1	4	0.4	20.6
D6RHI9	Ribonuclease T2 (Fragment)	55.3	33.2	8	0.7	29.1
Q9UNW9	RNA-binding protein Nova-2	19.4	16.1	5	0.5	49
Q5QPL9	RNA-binding protein Raly (Fragment)	135.6	50.2	13	0.7	24.7
Q13228	Selenium-binding protein 1	76.1	33.1	14	0.7	52.4
Q96GA7	Serine dehydratase-like	11.8	7.3	2	0.7	34.7
P50453	Serpin B9	16.2	21.8	7	0.7	42.4
H0YA55	Serum albumin (Fragment)	52.2	11	6	0.7	51.5
Q9UJC5	SH3 domain-binding glutamic acid-rich-like protein 2	22.5	27.1	2	0.7	12.3
Q9Y3L3	SH3 domain-binding protein 1	68.4	21.4	12	0.7	75.7
M0R116	Sodium/potassium-transporting ATPase subunit alpha-3	322.3	20.5	1	0.7	108.2
Q9Y5X3	Sorting nexin-5	124.2	42.8	18	0.7	46.8
P53597	Succinyl-CoA ligase [ADP/GDP-forming] subunit alpha, mitochondrial	115	26.9	8	0.7	36.2
Q96I99	Succinyl-CoA ligase [GDP-forming] subunit beta, mitochondrial	87.6	32.2	12	0.5	46.5
P50225	Sulfotransferase 1A1	30.7	26.8	7	0.6	34.1
P61764	Syntaxin-binding protein 1	64.8	21.6	12	0.7	67.5
Q8NFX7	Syntaxin-binding protein 6	22.5	23.8	5	0.5	23.5
Q13207	T-box transcription factor TBX2	8.4	2.7	1	0.6	75
O43657	Tetraspanin-6	23.8	15.5	3	0.7	27.5
Q16762	Thiosulfate sulfurtransferase	14.9	26.9	5	0.7	33.4
P04818	Thymidylate synthase	41.3	32.9	9	0.7	35.7
P55072	Transitional endoplasmic reticulum ATPase	1350.1	73.8	56	0.7	89.3
P40939	Trifunctional enzyme subunit alpha, mitochondrial	303.4	55.4	35	0.7	82.9
P55084	Trifunctional enzyme subunit beta, mitochondrial	179.7	42.4	19	0.7	51.3
P07951	Tropomyosin beta chain	432.5	39.1	1	0.5	32.8
E9PNK6	Tumor protein D53	39.7	36.1	6	0.7	18.6
Q12792	Twinfilin-1	102.4	35.7	9	0.6	40.3
Q8WVY7	Ubiquitin-like domain-containing CTD phosphatase 1	81.4	34.3	14	0.7	36.8
Q3KQV9	UDP-N-acetylhexosamine pyrophosphorylase-like protein 1	26	8.7	3	0.6	57
O94832	Unconventional myosin-Id	60.3	16.5	15	0.7	116.1
P10746	Uroporphyrinogen-III synthase	32.4	29.4	7	0.7	28.6
B8ZZT4	Vesicle-associated membrane protein 8	7.3	17.2	2	0.6	11.2
H0YAP0	Zinc finger C2HC domain-containing protein 1A (Fragment)	32.9	34	7	0.7	20.9
Q8TB69	Zinc finger protein 519	54.1	10.2	1	0.5	63
